# Supplementary material for: The Dynamic Risk of COVID-19-Related Events in Vaccinated Healthcare Workers (HCWs) from a Tertiary Hospital in Bucharest, Romania: A Study Based on Active Surveillance Data
Source: Vaccines (Basel). 2024 Feb 11;12(2):182. doi: 10.3390/vaccines12020182 (PMC10891893; doi:10.3390/vaccines12020182)
Supplement: Supplementary file 1 [file vaccines-12-00182-s001.zip]

Archive with 1 entries (1 files):
- vaccines-2814434-supplementary.pdf
